# Supplementary material for: Baricitinib and Lonafarnib Synergistically Target Progerin and Inflammation, Improving Lifespan and Health in Progeria Mice
Source: Int J Mol Sci. 2025 May 19;26(10):4849. doi: 10.3390/ijms26104849 (PMC12112389; doi:10.3390/ijms26104849)
Supplement: Supplementary file 1 [file ijms-26-04849-s001.zip]

Archive with 1 entries (1 files):
- ijms-3612579-supplementary.pdf
